# Supplementary material for: The Effects of Back Schools on Non-Specific Back Pain: A Systematic Review and Meta-Analysis
Source: J Pers Med. 2024 Feb 29;14(3):272. doi: 10.3390/jpm14030272 (PMC10971154; doi:10.3390/jpm14030272)
Supplement: Supplementary file 1 [file jpm-14-00272-s001.zip]

Archive with 2 entries (2 files):
- Supplementary Material Table  S2.pdf
- Supplementary Material Table S1.pdf
